# Supplementary material for: Selective Structural Derivatization of Flavonoid Acetamides Significantly Impacts Their Bioavailability and Antioxidant Properties
Source: Molecules. 2022 Nov 22;27(23):8133. doi: 10.3390/molecules27238133 (PMC9741454; doi:10.3390/molecules27238133)
Supplement: Supplementary file 1 [file molecules-27-08133-s001.zip]

Archive with 1 entries (1 files):
- molecules-1981007-supplementary.pdf
